# Supplementary material for: Cancer Vaccines for Triple-Negative Breast Cancer: A Systematic Review
Source: Vaccines (Basel). 2023 Jan 9;11(1):146. doi: 10.3390/vaccines11010146 (PMC9866612; doi:10.3390/vaccines11010146)
Supplement: Supplementary file 1 [file vaccines-11-00146-s001.zip]

Archive with 1 entries (1 files):
- vaccines-2076222-supplementary.pdf
